# Supplementary material for: Ultrastructural Insight into Rift Valley Fever Virus Pathogenesis in Different Human Cell Types
Source: Int J Mol Sci. 2025 Aug 23;26(17):8183. doi: 10.3390/ijms26178183 (PMC12428719; doi:10.3390/ijms26178183)
Supplement: Supplementary file 1 [file ijms-26-08183-s001.zip]

Archive with 1 entries (1 files):
- ijms-3723935-supplementary.pdf
